# Supplementary material for: The cost of indirect billing for traditional Medicare beneficiaries
Source: Health Aff Sch. 2025 Dec 24;4(1):qxaf248. doi: 10.1093/haschl/qxaf248 (PMC12778422; doi:10.1093/haschl/qxaf248)
Supplement: qxaf248_Supplementary_Data [file qxaf248_supplementary_data.zip]

Archive with 2 entries (2 files):
- coi_disclosure.docx
- coi_disclosure_jfmulcahy_12.15.25.docx
